# Supplementary material for: Retrospective Analysis of Balance Parameters in Pregnant Women: A Sub-Analysis of a Randomized Controlled Trial
Source: J Clin Med. 2025 Mar 11;14(6):1892. doi: 10.3390/jcm14061892 (PMC11943415; doi:10.3390/jcm14061892)
Supplement: Supplementary file 1 [file jcm-14-01892-s001.zip]

Archive with 1 entries (1 files):
- jcm-3490684-supplementary.pdf
